# Supplementary material for: Immobilization of Perylenetetracarboxylic Dianhydride on Al2O3 for Efficiently Photocatalytic Sulfide Oxidation
Source: Molecules. 2024 Apr 24;29(9):1934. doi: 10.3390/molecules29091934 (PMC11085609; doi:10.3390/molecules29091934)
Supplement: Supplementary file 1 [file molecules-29-01934-s001.zip]

Archive with 1 entries (1 files):
- molecules-2970575-supplementary.pdf
